# Supplementary material for: Walking Paths to and from a Goal Differ: On the Role of Bearing Angle in the Formation of Human Locomotion Paths
Source: PLoS One. 2015 Apr 10;10(4):e0121714. doi: 10.1371/journal.pone.0121714 (PMC4393262; doi:10.1371/journal.pone.0121714)
Supplement: S1 Dataset — Files are formatted as tab separated text fields, with Column 1 = Normalized Time Stamp, Column 2 = X Position, Column 3 = Y Position. The data have been post-processed in the software GrafNav 7.6 (Novatel Inc., USA), filtered and transformed into the local experimental coordinate frame. Note that starting and ending positions have been truncated as explained in the Methods section. (ZIP) [file pone.0121714.s001.zip]

Archive with 676 entries (672 files):
- Sreenivasa2014_PLOS_SI/PtP/PtP_Sub10_GA4_OG1_Rep1_forw.txt
- Sreenivasa2014_PLOS_SI/PtP/PtP_Sub10_GA4_OG1_Rep1_ret.txt
- Sreenivasa2014_PLOS_SI/PtP/PtP_Sub10_GA4_OG1_Rep2_forw.txt
- Sreenivasa2014_PLOS_SI/PtP/PtP_Sub10_GA4_OG1_Rep2_ret.txt
- Sreenivasa2014_PLOS_SI/PtP/PtP_Sub10_GA4_OG2_Rep1_forw.txt
- Sreenivasa2014_PLOS_SI/PtP/PtP_Sub10_GA4_OG2_Rep1_ret.txt
- Sreenivasa2014_PLOS_SI/PtP/PtP_Sub10_GA4_OG2_Rep2_forw.txt
- Sreenivasa2014_PLOS_SI/PtP/PtP_Sub10_GA4_OG2_Rep2_ret.txt
- Sreenivasa2014_PLOS_SI/PtP/PtP_Sub10_GA5_OG1_Rep1_forw.txt
- Sreenivasa2014_PLOS_SI/PtP/PtP_Sub10_GA5_OG1_Rep1_ret.txt
- Sreenivasa2014_PLOS_SI/PtP/PtP_Sub10_GA5_OG1_Rep2_forw.txt
- Sreenivasa2014_PLOS_SI/PtP/PtP_Sub10_GA5_OG1_Rep2_ret.txt
- Sreenivasa2014_PLOS_SI/PtP/PtP_Sub10_GA5_OG2_Rep1_forw.txt
- Sreenivasa2014_PLOS_SI/PtP/PtP_Sub10_GA5_OG2_Rep1_ret.txt
- Sreenivasa2014_PLOS_SI/PtP/PtP_Sub10_GA5_OG2_Rep2_forw.txt
- Sreenivasa2014_PLOS_SI/PtP/PtP_Sub10_GA5_OG2_Rep2_ret.txt
- Sreenivasa2014_PLOS_SI/PtP/PtP_Sub7_GA3_OG1_Rep1_forw.txt
- Sreenivasa2014_PLOS_SI/PtP/PtP_Sub7_GA3_OG1_Rep1_ret.txt
- Sreenivasa2014_PLOS_SI/PtP/PtP_Sub7_GA3_OG1_Rep2_forw.txt
- Sreenivasa2014_PLOS_SI/PtP/PtP_Sub7_GA3_OG1_Rep2_ret.txt
- Sreenivasa2014_PLOS_SI/PtP/PtP_Sub7_GA3_OG2_Rep1_forw.txt
- Sreenivasa2014_PLOS_SI/PtP/PtP_Sub7_GA3_OG2_Rep1_ret.txt
- Sreenivasa2014_PLOS_SI/PtP/PtP_Sub7_GA3_OG2_Rep2_forw.txt
- Sreenivasa2014_PLOS_SI/PtP/PtP_Sub7_GA3_OG2_Rep2_ret.txt
- Sreenivasa2014_PLOS_SI/PtP/PtP_Sub7_GA4_OG1_Rep1_forw.txt
- Sreenivasa2014_PLOS_SI/PtP/PtP_Sub7_GA4_OG1_Rep1_ret.txt
- Sreenivasa2014_PLOS_SI/PtP/PtP_Sub7_GA4_OG1_Rep2_forw.txt
- Sreenivasa2014_PLOS_SI/PtP/PtP_Sub7_GA4_OG1_Rep2_ret.txt
- Sreenivasa2014_PLOS_SI/PtP/PtP_Sub7_GA4_OG2_Rep1_forw.txt
- Sreenivasa2014_PLOS_SI/PtP/PtP_Sub7_GA4_OG2_Rep1_ret.txt
- Sreenivasa2014_PLOS_SI/PtP/PtP_Sub7_GA4_OG2_Rep2_forw.txt
- Sreenivasa2014_PLOS_SI/PtP/PtP_Sub7_GA4_OG2_Rep2_ret.txt
- Sreenivasa2014_PLOS_SI/PtP/PtP_Sub7_GA5_OG1_Rep1_forw.txt
- Sreenivasa2014_PLOS_SI/PtP/PtP_Sub7_GA5_OG1_Rep1_ret.txt
- Sreenivasa2014_PLOS_SI/PtP/PtP_Sub7_GA5_OG1_Rep2_forw.txt
- Sreenivasa2014_PLOS_SI/PtP/PtP_Sub7_GA5_OG1_Rep2_ret.txt
- Sreenivasa2014_PLOS_SI/PtP/PtP_Sub7_GA5_OG2_Rep1_forw.txt
- Sreenivasa2014_PLOS_SI/PtP/PtP_Sub7_GA5_OG2_Rep1_ret.txt
- Sreenivasa2014_PLOS_SI/PtP/PtP_Sub7_GA5_OG2_Rep2_forw.txt
- Sreenivasa2014_PLOS_SI/PtP/PtP_Sub7_GA5_OG2_Rep2_ret.txt
- Sreenivasa2014_PLOS_SI/PtP/PtP_Sub8_GA1_OG1_Rep1_forw.txt
- Sreenivasa2014_PLOS_SI/PtP/PtP_Sub8_GA1_OG1_Rep1_ret.txt
- Sreenivasa2014_PLOS_SI/PtP/PtP_Sub8_GA1_OG1_Rep2_forw.txt
- Sreenivasa2014_PLOS_SI/PtP/PtP_Sub8_GA1_OG1_Rep2_ret.txt
- Sreenivasa2014_PLOS_SI/PtP/PtP_Sub8_GA1_OG2_Rep1_forw.txt
- Sreenivasa2014_PLOS_SI/PtP/PtP_Sub8_GA1_OG2_Rep1_ret.txt
- Sreenivasa2014_PLOS_SI/PtP/PtP_Sub8_GA1_OG2_Rep2_forw.txt
- Sreenivasa2014_PLOS_SI/PtP/PtP_Sub8_GA1_OG2_Rep2_ret.txt
- Sreenivasa2014_PLOS_SI/PtP/PtP_Sub8_GA2_OG1_Rep1_forw.txt
- Sreenivasa2014_PLOS_SI/PtP/PtP_Sub8_GA2_OG1_Rep1_ret.txt
- Sreenivasa2014_PLOS_SI/PtP/PtP_Sub8_GA2_OG1_Rep2_forw.txt
- Sreenivasa2014_PLOS_SI/PtP/PtP_Sub8_GA2_OG1_Rep2_ret.txt
- Sreenivasa2014_PLOS_SI/PtP/PtP_Sub8_GA2_OG2_Rep1_forw.txt
- Sreenivasa2014_PLOS_SI/PtP/PtP_Sub8_GA2_OG2_Rep1_ret.txt
- Sreenivasa2014_PLOS_SI/PtP/PtP_Sub8_GA2_OG2_Rep2_forw.txt
- Sreenivasa2014_PLOS_SI/PtP/PtP_Sub8_GA2_OG2_Rep2_ret.txt
- Sreenivasa2014_PLOS_SI/PtP/PtP_Sub8_GA3_OG1_Rep1_forw.txt
- Sreenivasa2014_PLOS_SI/PtP/PtP_Sub8_GA3_OG1_Rep1_ret.txt
- Sreenivasa2014_PLOS_SI/PtP/PtP_Sub8_GA3_OG1_Rep2_forw.txt
- Sreenivasa2014_PLOS_SI/PtP/PtP_Sub8_GA3_OG1_Rep2_ret.txt
- Sreenivasa2014_PLOS_SI/PtP/PtP_Sub8_GA3_OG2_Rep1_forw.txt
- Sreenivasa2014_PLOS_SI/PtP/PtP_Sub8_GA3_OG2_Rep1_ret.txt
- Sreenivasa2014_PLOS_SI/PtP/PtP_Sub8_GA3_OG2_Rep2_forw.txt
- Sreenivasa2014_PLOS_SI/PtP/PtP_Sub8_GA3_OG2_Rep2_ret.txt
- Sreenivasa2014_PLOS_SI/PtP/PtP_Sub8_GA4_OG1_Rep1_forw.txt
- Sreenivasa2014_PLOS_SI/PtP/PtP_Sub8_GA4_OG1_Rep1_ret.txt
- Sreenivasa2014_PLOS_SI/PtP/PtP_Sub8_GA4_OG1_Rep2_forw.txt
- Sreenivasa2014_PLOS_SI/PtP/PtP_Sub8_GA4_OG1_Rep2_ret.txt
- Sreenivasa2014_PLOS_SI/PtP/PtP_Sub8_GA4_OG2_Rep1_forw.txt
- Sreenivasa2014_PLOS_SI/PtP/PtP_Sub8_GA4_OG2_Rep1_ret.txt
- Sreenivasa2014_PLOS_SI/PtP/PtP_Sub8_GA4_OG2_Rep2_forw.txt
- Sreenivasa2014_PLOS_SI/PtP/PtP_Sub8_GA4_OG2_Rep2_ret.txt
- Sreenivasa2014_PLOS_SI/PtP/PtP_Sub8_GA5_OG1_Rep1_forw.txt
- Sreenivasa2014_PLOS_SI/PtP/PtP_Sub8_GA5_OG1_Rep1_ret.txt
- Sreenivasa2014_PLOS_SI/PtP/PtP_Sub8_GA5_OG1_Rep2_forw.txt
- Sreenivasa2014_PLOS_SI/PtP/PtP_Sub8_GA5_OG1_Rep2_ret.txt
- Sreenivasa2014_PLOS_SI/PtP/PtP_Sub8_GA5_OG2_Rep1_forw.txt
- Sreenivasa2014_PLOS_SI/PtP/PtP_Sub8_GA5_OG2_Rep1_ret.txt
- Sreenivasa2014_PLOS_SI/PtP/PtP_Sub8_GA5_OG2_Rep2_forw.txt
- Sreenivasa2014_PLOS_SI/PtP/PtP_Sub8_GA5_OG2_Rep2_ret.txt
- Sreenivasa2014_PLOS_SI/PtP/PtP_Sub9_GA1_OG1_Rep1_forw.txt
- Sreenivasa2014_PLOS_SI/PtP/PtP_Sub9_GA1_OG1_Rep1_ret.txt
- Sreenivasa2014_PLOS_SI/PtP/PtP_Sub9_GA1_OG1_Rep2_forw.txt
- Sreenivasa2014_PLOS_SI/PtP/PtP_Sub9_GA1_OG1_Rep2_ret.txt
- Sreenivasa2014_PLOS_SI/PtP/PtP_Sub9_GA1_OG2_Rep1_forw.txt
- Sreenivasa2014_PLOS_SI/PtP/PtP_Sub9_GA1_OG2_Rep1_ret.txt
- Sreenivasa2014_PLOS_SI/PtP/PtP_Sub9_GA1_OG2_Rep2_forw.txt
- Sreenivasa2014_PLOS_SI/PtP/PtP_Sub9_GA1_OG2_Rep2_ret.txt
- Sreenivasa2014_PLOS_SI/PtP/PtP_Sub9_GA2_OG1_Rep1_forw.txt
- Sreenivasa2014_PLOS_SI/PtP/PtP_Sub9_GA2_OG1_Rep1_ret.txt
- Sreenivasa2014_PLOS_SI/PtP/PtP_Sub9_GA2_OG1_Rep2_forw.txt
- Sreenivasa2014_PLOS_SI/PtP/PtP_Sub9_GA2_OG1_Rep2_ret.txt
- Sreenivasa2014_PLOS_SI/PtP/PtP_Sub9_GA2_OG2_Rep1_forw.txt
- Sreenivasa2014_PLOS_SI/PtP/PtP_Sub9_GA2_OG2_Rep1_ret.txt
- Sreenivasa2014_PLOS_SI/PtP/PtP_Sub9_GA2_OG2_Rep2_forw.txt
- Sreenivasa2014_PLOS_SI/PtP/PtP_Sub9_GA2_OG2_Rep2_ret.txt
- Sreenivasa2014_PLOS_SI/PtP/PtP_Sub9_GA3_OG1_Rep1_forw.txt
- Sreenivasa2014_PLOS_SI/PtP/PtP_Sub9_GA3_OG1_Rep1_ret.txt
- Sreenivasa2014_PLOS_SI/PtP/PtP_Sub9_GA3_OG1_Rep2_forw.txt
- Sreenivasa2014_PLOS_SI/PtP/PtP_Sub9_GA3_OG1_Rep2_ret.txt
- Sreenivasa2014_PLOS_SI/PtP/PtP_Sub9_GA3_OG2_Rep1_forw.txt
- Sreenivasa2014_PLOS_SI/PtP/PtP_Sub9_GA3_OG2_Rep1_ret.txt
- Sreenivasa2014_PLOS_SI/PtP/PtP_Sub9_GA3_OG2_Rep2_forw.txt
- Sreenivasa2014_PLOS_SI/PtP/PtP_Sub9_GA3_OG2_Rep2_ret.txt
- Sreenivasa2014_PLOS_SI/PtP/PtP_Sub9_GA4_OG1_Rep1_forw.txt
- Sreenivasa2014_PLOS_SI/PtP/PtP_Sub9_GA4_OG1_Rep1_ret.txt
- Sreenivasa2014_PLOS_SI/PtP/PtP_Sub9_GA4_OG1_Rep2_forw.txt
- Sreenivasa2014_PLOS_SI/PtP/PtP_Sub9_GA4_OG1_Rep2_ret.txt
- Sreenivasa2014_PLOS_SI/PtP/PtP_Sub9_GA4_OG2_Rep1_forw.txt
- Sreenivasa2014_PLOS_SI/PtP/PtP_Sub9_GA4_OG2_Rep1_ret.txt
- Sreenivasa2014_PLOS_SI/PtP/PtP_Sub9_GA4_OG2_Rep2_forw.txt
- Sreenivasa2014_PLOS_SI/PtP/PtP_Sub9_GA4_OG2_Rep2_ret.txt
- Sreenivasa2014_PLOS_SI/PtP/PtP_Sub9_GA5_OG1_Rep1_forw.txt
- Sreenivasa2014_PLOS_SI/PtP/PtP_Sub9_GA5_OG1_Rep1_ret.txt
- Sreenivasa2014_PLOS_SI/PtP/PtP_Sub9_GA5_OG1_Rep2_forw.txt
- Sreenivasa2014_PLOS_SI/PtP/PtP_Sub9_GA5_OG1_Rep2_ret.txt
- Sreenivasa2014_PLOS_SI/PtP/PtP_Sub9_GA5_OG2_Rep1_forw.txt
- Sreenivasa2014_PLOS_SI/PtP/PtP_Sub9_GA5_OG2_Rep1_ret.txt
- Sreenivasa2014_PLOS_SI/PtP/PtP_Sub9_GA5_OG2_Rep2_forw.txt
- Sreenivasa2014_PLOS_SI/PtP/PtP_Sub9_GA5_OG2_Rep2_ret.txt
- Sreenivasa2014_PLOS_SI/PtP/PtP_Sub10_GA1_OG1_Rep1_forw.txt
- Sreenivasa2014_PLOS_SI/PtP/PtP_Sub10_GA1_OG1_Rep1_ret.txt
- Sreenivasa2014_PLOS_SI/PtP/PtP_Sub10_GA1_OG1_Rep2_forw.txt
- Sreenivasa2014_PLOS_SI/PtP/PtP_Sub10_GA1_OG1_Rep2_ret.txt
- Sreenivasa2014_PLOS_SI/PtP/PtP_Sub10_GA1_OG2_Rep1_forw.txt
- Sreenivasa2014_PLOS_SI/PtP/PtP_Sub10_GA1_OG2_Rep1_ret.txt
- Sreenivasa2014_PLOS_SI/PtP/PtP_Sub10_GA1_OG2_Rep2_forw.txt
- Sreenivasa2014_PLOS_SI/PtP/PtP_Sub10_GA1_OG2_Rep2_ret.txt
- Sreenivasa2014_PLOS_SI/PtP/PtP_Sub10_GA2_OG1_Rep1_forw.txt
- Sreenivasa2014_PLOS_SI/PtP/PtP_Sub10_GA2_OG1_Rep1_ret.txt
- Sreenivasa2014_PLOS_SI/PtP/PtP_Sub10_GA2_OG1_Rep2_forw.txt
- Sreenivasa2014_PLOS_SI/PtP/PtP_Sub10_GA2_OG1_Rep2_ret.txt
- Sreenivasa2014_PLOS_SI/PtP/PtP_Sub10_GA2_OG2_Rep1_forw.txt
- Sreenivasa2014_PLOS_SI/PtP/PtP_Sub10_GA2_OG2_Rep1_ret.txt
- Sreenivasa2014_PLOS_SI/PtP/PtP_Sub10_GA2_OG2_Rep2_forw.txt
- Sreenivasa2014_PLOS_SI/PtP/PtP_Sub10_GA2_OG2_Rep2_ret.txt
- Sreenivasa2014_PLOS_SI/PtP/PtP_Sub10_GA3_OG1_Rep1_forw.txt
- Sreenivasa2014_PLOS_SI/PtP/PtP_Sub10_GA3_OG1_Rep1_ret.txt
- Sreenivasa2014_PLOS_SI/PtP/PtP_Sub10_GA3_OG1_Rep2_forw.txt
- Sreenivasa2014_PLOS_SI/PtP/PtP_Sub10_GA3_OG1_Rep2_ret.txt
- Sreenivasa2014_PLOS_SI/PtP/PtP_Sub10_GA3_OG2_Rep1_forw.txt
- Sreenivasa2014_PLOS_SI/PtP/PtP_Sub10_GA3_OG2_Rep1_ret.txt
- Sreenivasa2014_PLOS_SI/PtP/PtP_Sub10_GA3_OG2_Rep2_forw.txt
- Sreenivasa2014_PLOS_SI/PtP/PtP_Sub10_GA3_OG2_Rep2_ret.txt
- Sreenivasa2014_PLOS_SI/PtP/PtP_Sub4_GA2_OG1_Rep1_forw.txt
- Sreenivasa2014_PLOS_SI/PtP/PtP_Sub4_GA2_OG1_Rep1_ret.txt
- Sreenivasa2014_PLOS_SI/PtP/PtP_Sub4_GA2_OG1_Rep2_forw.txt
- Sreenivasa2014_PLOS_SI/PtP/PtP_Sub4_GA2_OG1_Rep2_ret.txt
- Sreenivasa2014_PLOS_SI/PtP/PtP_Sub4_GA2_OG2_Rep1_forw.txt
- Sreenivasa2014_PLOS_SI/PtP/PtP_Sub4_GA2_OG2_Rep1_ret.txt
- Sreenivasa2014_PLOS_SI/PtP/PtP_Sub4_GA2_OG2_Rep2_forw.txt
- Sreenivasa2014_PLOS_SI/PtP/PtP_Sub4_GA2_OG2_Rep2_ret.txt
- Sreenivasa2014_PLOS_SI/PtP/PtP_Sub4_GA3_OG1_Rep1_forw.txt
- Sreenivasa2014_PLOS_SI/PtP/PtP_Sub4_GA3_OG1_Rep1_ret.txt
- Sreenivasa2014_PLOS_SI/PtP/PtP_Sub4_GA3_OG1_Rep2_forw.txt
- Sreenivasa2014_PLOS_SI/PtP/PtP_Sub4_GA3_OG1_Rep2_ret.txt
- Sreenivasa2014_PLOS_SI/PtP/PtP_Sub4_GA3_OG2_Rep1_forw.txt
- Sreenivasa2014_PLOS_SI/PtP/PtP_Sub4_GA3_OG2_Rep1_ret.txt
- Sreenivasa2014_PLOS_SI/PtP/PtP_Sub4_GA3_OG2_Rep2_forw.txt
- Sreenivasa2014_PLOS_SI/PtP/PtP_Sub4_GA3_OG2_Rep2_ret.txt
- Sreenivasa2014_PLOS_SI/PtP/PtP_Sub4_GA4_OG1_Rep1_forw.txt
- Sreenivasa2014_PLOS_SI/PtP/PtP_Sub4_GA4_OG1_Rep1_ret.txt
- Sreenivasa2014_PLOS_SI/PtP/PtP_Sub4_GA4_OG1_Rep2_forw.txt
- Sreenivasa2014_PLOS_SI/PtP/PtP_Sub4_GA4_OG1_Rep2_ret.txt
- Sreenivasa2014_PLOS_SI/PtP/PtP_Sub4_GA4_OG2_Rep1_forw.txt
- Sreenivasa2014_PLOS_SI/PtP/PtP_Sub4_GA4_OG2_Rep1_ret.txt
- Sreenivasa2014_PLOS_SI/PtP/PtP_Sub4_GA4_OG2_Rep2_forw.txt
- Sreenivasa2014_PLOS_SI/PtP/PtP_Sub4_GA4_OG2_Rep2_ret.txt
- Sreenivasa2014_PLOS_SI/PtP/PtP_Sub4_GA5_OG1_Rep1_forw.txt
- Sreenivasa2014_PLOS_SI/PtP/PtP_Sub4_GA5_OG1_Rep1_ret.txt
- Sreenivasa2014_PLOS_SI/PtP/PtP_Sub4_GA5_OG1_Rep2_forw.txt
- Sreenivasa2014_PLOS_SI/PtP/PtP_Sub4_GA5_OG1_Rep2_ret.txt
- Sreenivasa2014_PLOS_SI/PtP/PtP_Sub4_GA5_OG2_Rep1_forw.txt
- Sreenivasa2014_PLOS_SI/PtP/PtP_Sub4_GA5_OG2_Rep1_ret.txt
- Sreenivasa2014_PLOS_SI/PtP/PtP_Sub4_GA5_OG2_Rep2_forw.txt
- Sreenivasa2014_PLOS_SI/PtP/PtP_Sub4_GA5_OG2_Rep2_ret.txt
- Sreenivasa2014_PLOS_SI/PtP/PtP_Sub5_GA1_OG1_Rep1_forw.txt
- Sreenivasa2014_PLOS_SI/PtP/PtP_Sub5_GA1_OG1_Rep1_ret.txt
- Sreenivasa2014_PLOS_SI/PtP/PtP_Sub5_GA1_OG1_Rep2_forw.txt
- Sreenivasa2014_PLOS_SI/PtP/PtP_Sub5_GA1_OG1_Rep2_ret.txt
- Sreenivasa2014_PLOS_SI/PtP/PtP_Sub5_GA1_OG2_Rep1_forw.txt
- Sreenivasa2014_PLOS_SI/PtP/PtP_Sub5_GA1_OG2_Rep1_ret.txt
- Sreenivasa2014_PLOS_SI/PtP/PtP_Sub5_GA1_OG2_Rep2_forw.txt
- Sreenivasa2014_PLOS_SI/PtP/PtP_Sub5_GA1_OG2_Rep2_ret.txt
- Sreenivasa2014_PLOS_SI/PtP/PtP_Sub5_GA2_OG1_Rep1_forw.txt
- Sreenivasa2014_PLOS_SI/PtP/PtP_Sub5_GA2_OG1_Rep1_ret.txt
- Sreenivasa2014_PLOS_SI/PtP/PtP_Sub5_GA2_OG1_Rep2_forw.txt
- Sreenivasa2014_PLOS_SI/PtP/PtP_Sub5_GA2_OG1_Rep2_ret.txt
- Sreenivasa2014_PLOS_SI/PtP/PtP_Sub5_GA2_OG2_Rep1_forw.txt
- Sreenivasa2014_PLOS_SI/PtP/PtP_Sub5_GA2_OG2_Rep1_ret.txt
- Sreenivasa2014_PLOS_SI/PtP/PtP_Sub5_GA2_OG2_Rep2_forw.txt
- Sreenivasa2014_PLOS_SI/PtP/PtP_Sub5_GA2_OG2_Rep2_ret.txt
- Sreenivasa2014_PLOS_SI/PtP/PtP_Sub5_GA3_OG1_Rep1_forw.txt
- Sreenivasa2014_PLOS_SI/PtP/PtP_Sub5_GA3_OG1_Rep1_ret.txt
- Sreenivasa2014_PLOS_SI/PtP/PtP_Sub5_GA3_OG1_Rep2_forw.txt
- Sreenivasa2014_PLOS_SI/PtP/PtP_Sub5_GA3_OG1_Rep2_ret.txt
- Sreenivasa2014_PLOS_SI/PtP/PtP_Sub5_GA3_OG2_Rep1_forw.txt
- Sreenivasa2014_PLOS_SI/PtP/PtP_Sub5_GA3_OG2_Rep1_ret.txt
- Sreenivasa2014_PLOS_SI/PtP/PtP_Sub5_GA3_OG2_Rep2_forw.txt
- Sreenivasa2014_PLOS_SI/PtP/PtP_Sub5_GA3_OG2_Rep2_ret.txt
- Sreenivasa2014_PLOS_SI/PtP/PtP_Sub5_GA4_OG1_Rep1_forw.txt
- Sreenivasa2014_PLOS_SI/PtP/PtP_Sub5_GA4_OG1_Rep1_ret.txt
- Sreenivasa2014_PLOS_SI/PtP/PtP_Sub5_GA4_OG1_Rep2_forw.txt
- Sreenivasa2014_PLOS_SI/PtP/PtP_Sub5_GA4_OG1_Rep2_ret.txt
- Sreenivasa2014_PLOS_SI/PtP/PtP_Sub5_GA4_OG2_Rep1_forw.txt
- Sreenivasa2014_PLOS_SI/PtP/PtP_Sub5_GA4_OG2_Rep1_ret.txt
- Sreenivasa2014_PLOS_SI/PtP/PtP_Sub5_GA4_OG2_Rep2_forw.txt
- Sreenivasa2014_PLOS_SI/PtP/PtP_Sub5_GA4_OG2_Rep2_ret.txt
- Sreenivasa2014_PLOS_SI/PtP/PtP_Sub5_GA5_OG1_Rep1_forw.txt
- Sreenivasa2014_PLOS_SI/PtP/PtP_Sub5_GA5_OG1_Rep1_ret.txt
- Sreenivasa2014_PLOS_SI/PtP/PtP_Sub5_GA5_OG1_Rep2_forw.txt
- Sreenivasa2014_PLOS_SI/PtP/PtP_Sub5_GA5_OG1_Rep2_ret.txt
- Sreenivasa2014_PLOS_SI/PtP/PtP_Sub5_GA5_OG2_Rep1_forw.txt
- Sreenivasa2014_PLOS_SI/PtP/PtP_Sub5_GA5_OG2_Rep1_ret.txt
- Sreenivasa2014_PLOS_SI/PtP/PtP_Sub5_GA5_OG2_Rep2_forw.txt
- Sreenivasa2014_PLOS_SI/PtP/PtP_Sub5_GA5_OG2_Rep2_ret.txt
- Sreenivasa2014_PLOS_SI/PtP/PtP_Sub6_GA1_OG1_Rep1_forw.txt
- Sreenivasa2014_PLOS_SI/PtP/PtP_Sub6_GA1_OG1_Rep1_ret.txt
- Sreenivasa2014_PLOS_SI/PtP/PtP_Sub6_GA1_OG1_Rep2_forw.txt
- Sreenivasa2014_PLOS_SI/PtP/PtP_Sub6_GA1_OG1_Rep2_ret.txt
- Sreenivasa2014_PLOS_SI/PtP/PtP_Sub6_GA1_OG2_Rep1_forw.txt
- Sreenivasa2014_PLOS_SI/PtP/PtP_Sub6_GA1_OG2_Rep1_ret.txt
- Sreenivasa2014_PLOS_SI/PtP/PtP_Sub6_GA1_OG2_Rep2_forw.txt
- Sreenivasa2014_PLOS_SI/PtP/PtP_Sub6_GA1_OG2_Rep2_ret.txt
- Sreenivasa2014_PLOS_SI/PtP/PtP_Sub6_GA2_OG1_Rep1_forw.txt
- Sreenivasa2014_PLOS_SI/PtP/PtP_Sub6_GA2_OG1_Rep1_ret.txt
- Sreenivasa2014_PLOS_SI/PtP/PtP_Sub6_GA2_OG1_Rep2_forw.txt
- Sreenivasa2014_PLOS_SI/PtP/PtP_Sub6_GA2_OG1_Rep2_ret.txt
- Sreenivasa2014_PLOS_SI/PtP/PtP_Sub6_GA2_OG2_Rep1_forw.txt
- Sreenivasa2014_PLOS_SI/PtP/PtP_Sub6_GA2_OG2_Rep1_ret.txt
- Sreenivasa2014_PLOS_SI/PtP/PtP_Sub6_GA2_OG2_Rep2_forw.txt
- Sreenivasa2014_PLOS_SI/PtP/PtP_Sub6_GA2_OG2_Rep2_ret.txt
- Sreenivasa2014_PLOS_SI/PtP/PtP_Sub6_GA3_OG1_Rep1_forw.txt
- Sreenivasa2014_PLOS_SI/PtP/PtP_Sub6_GA3_OG1_Rep1_ret.txt
- Sreenivasa2014_PLOS_SI/PtP/PtP_Sub6_GA3_OG1_Rep2_forw.txt
- Sreenivasa2014_PLOS_SI/PtP/PtP_Sub6_GA3_OG1_Rep2_ret.txt
- Sreenivasa2014_PLOS_SI/PtP/PtP_Sub6_GA3_OG2_Rep1_forw.txt
- Sreenivasa2014_PLOS_SI/PtP/PtP_Sub6_GA3_OG2_Rep1_ret.txt
- Sreenivasa2014_PLOS_SI/PtP/PtP_Sub6_GA3_OG2_Rep2_forw.txt
- Sreenivasa2014_PLOS_SI/PtP/PtP_Sub6_GA3_OG2_Rep2_ret.txt
- Sreenivasa2014_PLOS_SI/PtP/PtP_Sub6_GA4_OG1_Rep1_forw.txt
- Sreenivasa2014_PLOS_SI/PtP/PtP_Sub6_GA4_OG1_Rep1_ret.txt
- Sreenivasa2014_PLOS_SI/PtP/PtP_Sub6_GA4_OG1_Rep2_forw.txt
- Sreenivasa2014_PLOS_SI/PtP/PtP_Sub6_GA4_OG1_Rep2_ret.txt
- Sreenivasa2014_PLOS_SI/PtP/PtP_Sub6_GA4_OG2_Rep1_forw.txt
- Sreenivasa2014_PLOS_SI/PtP/PtP_Sub6_GA4_OG2_Rep1_ret.txt
- Sreenivasa2014_PLOS_SI/PtP/PtP_Sub6_GA4_OG2_Rep2_forw.txt
- Sreenivasa2014_PLOS_SI/PtP/PtP_Sub6_GA4_OG2_Rep2_ret.txt
- Sreenivasa2014_PLOS_SI/PtP/PtP_Sub6_GA5_OG1_Rep1_forw.txt
- Sreenivasa2014_PLOS_SI/PtP/PtP_Sub6_GA5_OG1_Rep1_ret.txt
- Sreenivasa2014_PLOS_SI/PtP/PtP_Sub6_GA5_OG1_Rep2_forw.txt
- Sreenivasa2014_PLOS_SI/PtP/PtP_Sub6_GA5_OG1_Rep2_ret.txt
- Sreenivasa2014_PLOS_SI/PtP/PtP_Sub6_GA5_OG2_Rep1_forw.txt
- Sreenivasa2014_PLOS_SI/PtP/PtP_Sub6_GA5_OG2_Rep1_ret.txt
- Sreenivasa2014_PLOS_SI/PtP/PtP_Sub6_GA5_OG2_Rep2_forw.txt
- Sreenivasa2014_PLOS_SI/PtP/PtP_Sub6_GA5_OG2_Rep2_ret.txt
- Sreenivasa2014_PLOS_SI/PtP/PtP_Sub7_GA1_OG1_Rep1_forw.txt
- Sreenivasa2014_PLOS_SI/PtP/PtP_Sub7_GA1_OG1_Rep1_ret.txt
- Sreenivasa2014_PLOS_SI/PtP/PtP_Sub7_GA1_OG1_Rep2_forw.txt
- Sreenivasa2014_PLOS_SI/PtP/PtP_Sub7_GA1_OG1_Rep2_ret.txt
- Sreenivasa2014_PLOS_SI/PtP/PtP_Sub7_GA1_OG2_Rep1_forw.txt
- Sreenivasa2014_PLOS_SI/PtP/PtP_Sub7_GA1_OG2_Rep1_ret.txt
- Sreenivasa2014_PLOS_SI/PtP/PtP_Sub7_GA1_OG2_Rep2_forw.txt
- Sreenivasa2014_PLOS_SI/PtP/PtP_Sub7_GA1_OG2_Rep2_ret.txt
- Sreenivasa2014_PLOS_SI/PtP/PtP_Sub7_GA2_OG1_Rep1_forw.txt
- Sreenivasa2014_PLOS_SI/PtP/PtP_Sub7_GA2_OG1_Rep1_ret.txt
- Sreenivasa2014_PLOS_SI/PtP/PtP_Sub7_GA2_OG1_Rep2_forw.txt
- Sreenivasa2014_PLOS_SI/PtP/PtP_Sub7_GA2_OG1_Rep2_ret.txt
- Sreenivasa2014_PLOS_SI/PtP/PtP_Sub7_GA2_OG2_Rep1_forw.txt
- Sreenivasa2014_PLOS_SI/PtP/PtP_Sub7_GA2_OG2_Rep1_ret.txt
- Sreenivasa2014_PLOS_SI/PtP/PtP_Sub7_GA2_OG2_Rep2_forw.txt
- Sreenivasa2014_PLOS_SI/PtP/PtP_Sub7_GA2_OG2_Rep2_ret.txt
- Sreenivasa2014_PLOS_SI/PtP/PtP_Sub1_GA1_OG1_Rep1_forw.txt
- Sreenivasa2014_PLOS_SI/PtP/PtP_Sub1_GA1_OG1_Rep1_ret.txt
- Sreenivasa2014_PLOS_SI/PtP/PtP_Sub1_GA1_OG1_Rep2_forw.txt
- Sreenivasa2014_PLOS_SI/PtP/PtP_Sub1_GA1_OG1_Rep2_ret.txt
- Sreenivasa2014_PLOS_SI/PtP/PtP_Sub1_GA1_OG2_Rep1_forw.txt
- Sreenivasa2014_PLOS_SI/PtP/PtP_Sub1_GA1_OG2_Rep1_ret.txt
- Sreenivasa2014_PLOS_SI/PtP/PtP_Sub1_GA1_OG2_Rep2_forw.txt
- Sreenivasa2014_PLOS_SI/PtP/PtP_Sub1_GA1_OG2_Rep2_ret.txt
- Sreenivasa2014_PLOS_SI/PtP/PtP_Sub1_GA2_OG1_Rep1_forw.txt
- Sreenivasa2014_PLOS_SI/PtP/PtP_Sub1_GA2_OG1_Rep1_ret.txt
- Sreenivasa2014_PLOS_SI/PtP/PtP_Sub1_GA2_OG1_Rep2_forw.txt
- Sreenivasa2014_PLOS_SI/PtP/PtP_Sub1_GA2_OG1_Rep2_ret.txt
- Sreenivasa2014_PLOS_SI/PtP/PtP_Sub1_GA2_OG2_Rep1_forw.txt
- Sreenivasa2014_PLOS_SI/PtP/PtP_Sub1_GA2_OG2_Rep1_ret.txt
- Sreenivasa2014_PLOS_SI/PtP/PtP_Sub1_GA2_OG2_Rep2_forw.txt
- Sreenivasa2014_PLOS_SI/PtP/PtP_Sub1_GA2_OG2_Rep2_ret.txt
- Sreenivasa2014_PLOS_SI/PtP/PtP_Sub1_GA3_OG1_Rep1_forw.txt
- Sreenivasa2014_PLOS_SI/PtP/PtP_Sub1_GA3_OG1_Rep1_ret.txt
- Sreenivasa2014_PLOS_SI/PtP/PtP_Sub1_GA3_OG1_Rep2_forw.txt
- Sreenivasa2014_PLOS_SI/PtP/PtP_Sub1_GA3_OG1_Rep2_ret.txt
- Sreenivasa2014_PLOS_SI/PtP/PtP_Sub1_GA3_OG2_Rep1_forw.txt
- Sreenivasa2014_PLOS_SI/PtP/PtP_Sub1_GA3_OG2_Rep1_ret.txt
- Sreenivasa2014_PLOS_SI/PtP/PtP_Sub1_GA3_OG2_Rep2_forw.txt
- Sreenivasa2014_PLOS_SI/PtP/PtP_Sub1_GA3_OG2_Rep2_ret.txt
- Sreenivasa2014_PLOS_SI/PtP/PtP_Sub1_GA4_OG1_Rep1_forw.txt
- Sreenivasa2014_PLOS_SI/PtP/PtP_Sub1_GA4_OG1_Rep1_ret.txt
- Sreenivasa2014_PLOS_SI/PtP/PtP_Sub1_GA4_OG1_Rep2_forw.txt
- Sreenivasa2014_PLOS_SI/PtP/PtP_Sub1_GA4_OG1_Rep2_ret.txt
[truncated: 376 more entries]
