# Supplementary material for: Walking Paths to and from a Goal Differ: On the Role of Bearing Angle in the Formation of Human Locomotion Paths
Source: PLoS One. 2015 Apr 10;10(4):e0121714. doi: 10.1371/journal.pone.0121714 (PMC4393262; doi:10.1371/journal.pone.0121714)
Supplement: S1 Dataset — Files are formatted as tab separated text fields, with Column 1 = Normalized Time Stamp, Column 2 = X Position, Column 3 = Y Position. The data have been post-processed in the software GrafNav 7.6 (Novatel Inc., USA), filtered and transformed into the local experimental coordinate frame. Note that starting and ending positions have been truncated as explained in the Methods section. (ZIP) [file pone.0121714.s001.zip › Sreenivasa2014_PLOS_SI/PtP/PtP_Sub9_GA3_OG1_Rep2_forw.txt]

0	0.041362	0.40658
0.011364	0.074589	0.43514
0.022727	0.10874	0.46423
0.034091	0.14383	0.49367
0.045455	0.17994	0.52324
0.056818	0.21713	0.55276
0.068182	0.25549	0.58201
0.079545	0.2951	0.61078
0.090909	0.33603	0.63885
0.10227	0.37835	0.66597
0.11364	0.42207	0.6919
0.125	0.46723	0.71642
0.13636	0.51382	0.73927
0.14773	0.56181	0.76023
0.15909	0.61118	0.77911
0.17045	0.66188	0.79571
0.18182	0.71385	0.80989
0.19318	0.76704	0.82155
0.20455	0.82139	0.83061
0.21591	0.87683	0.83706
0.22727	0.9333	0.8409
0.23864	0.99074	0.84221
0.25	1.0491	0.84108
0.26136	1.1083	0.83763
0.27273	1.1683	0.83201
0.28409	1.229	0.8244
0.29545	1.2904	0.81494
0.30682	1.3524	0.80382
0.31818	1.4148	0.79118
0.32955	1.4777	0.77716
0.34091	1.541	0.76187
0.35227	1.6044	0.74541
0.36364	1.668	0.72784
0.375	1.7316	0.70921
0.38636	1.7952	0.68952
0.39773	1.8586	0.6688
0.40909	1.9218	0.64702
0.42045	1.9848	0.62419
0.43182	2.0473	0.60029
0.44318	2.1094	0.57532
0.45455	2.1712	0.54928
0.46591	2.2324	0.52219
0.47727	2.2932	0.49409
0.48864	2.3536	0.46502
0.5	2.4136	0.43504
0.51136	2.4732	0.40423
0.52273	2.5324	0.37266
0.53409	2.5914	0.34043
0.54545	2.65	0.30762
0.55682	2.7084	0.27431
0.56818	2.7665	0.2406
0.57955	2.8244	0.20657
0.59091	2.882	0.17229
0.60227	2.9394	0.13784
0.61364	2.9965	0.10331
0.625	3.0533	0.06877
0.63636	3.1097	0.034311
0.64773	3.1658	3.1225e-05
0.65909	3.2215	-0.03396
0.67045	3.2767	-0.067537
0.68182	3.3315	-0.10056
0.69318	3.3859	-0.13288
0.70455	3.4399	-0.16432
0.71591	3.4935	-0.1947
0.72727	3.5468	-0.22384
0.73864	3.5999	-0.25154
0.75	3.6529	-0.27762
0.76136	3.7057	-0.3019
0.77273	3.7587	-0.32421
0.78409	3.8118	-0.3444
0.79545	3.8651	-0.36235
0.80682	3.9188	-0.37795
0.81818	3.9729	-0.39114
0.82955	4.0273	-0.40189
0.84091	4.0822	-0.41018
0.85227	4.1373	-0.41605
0.86364	4.1926	-0.41957
0.875	4.2479	-0.42085
0.88636	4.303	-0.42003
0.89773	4.3574	-0.4173
0.90909	4.4108	-0.41287
0.92045	4.4627	-0.40701
0.93182	4.5127	-0.39999
0.94318	4.5602	-0.39213
0.95455	4.6047	-0.38377
0.96591	4.6456	-0.37523
0.97727	4.6826	-0.36685
0.98864	4.7151	-0.35895
1	4.743	-0.35178
